# Supplementary material for: On-Resin Selenopeptide Catalysts: Synthesis and Applications of Enzyme-Mimetic Reactions and Cyclization of Unsaturated Carboxylic Acids
Source: Molecules. 2025 Jan 22;30(3):480. doi: 10.3390/molecules30030480 (PMC11820528; doi:10.3390/molecules30030480)
Supplement: Supplementary file 1 [file molecules-30-00480-s001.zip]

Archive with 1 entries (1 files):
- molecules-3422920-supplementary.pdf
